# Supplementary material for: Screening for clusters of charge in human virus proteomes
Source: BMC Genomics. 2016 Oct 17;17(Suppl 9):758. doi: 10.1186/s12864-016-3086-3 (PMC5073957; doi:10.1186/s12864-016-3086-3)
Supplement: Additional file 9: — Results of Multiple Alignments: A. Result of Multiple Alignments of Positive Charge Clusters: B. Result of Multiple Alignments of Negative Charge Clusters. (ZIP 3 kb) [file 12864_2016_3086_MOESM9_ESM.zip]

Archive with 2 entries (2 files):
- additional file 9/S2-S9A.txt
- additional file 9/S2-S9B.txt
