# Supplementary material for: Screening for clusters of charge in human virus proteomes
Source: BMC Genomics. 2016 Oct 17;17(Suppl 9):758. doi: 10.1186/s12864-016-3086-3 (PMC5073957; doi:10.1186/s12864-016-3086-3)
Supplement: Additional file 9: — Results of Multiple Alignments: A. Result of Multiple Alignments of Positive Charge Clusters: B. Result of Multiple Alignments of Negative Charge Clusters. (ZIP 3 kb) [file 12864_2016_3086_MOESM9_ESM.zip › additional file 9/S2-S9A.txt]

>seq1
-------------------------------------------RQP-------RP---------VRPPRQRWQRR--KK-------
>seq2
--------------------------------------RSKSRARSQ-----SRGR----------GRSVK---------------
>seq3
--------------------------RA----------TAPSRRRGPS----RRRR-----------RRK----------------
>seq4
-------------------------------------RRATTRRRTTTG---TRRR----------RRRR----------------
>seq5
--------------------------------------KKTTQRRNS-----KKYS-------SKTNRGTKR--------------
>seq6
--------------------------------------------RRRLY---RRGR-------RYR-RKRKRAKITIR--------
>seq7
-------------------------RRG----------RSP-RRRTPSP---RRRRS-------QSPRRRR---------------
>seq8
--------------------------------------RRRFRRRRR-----RRGRP------RYRGRRKKRQTLVIR--------
>seq9
-------------------------RR------RRFQWGRPRRYRPRRR---RRRR------KRQKIKLK----------------
>seq10
-----------------------------------R-RRRGGRWRRR-Y---RRWK-------RKG-RRRKKAKIIIR--------
>seq11
-----------------------------------RVRRRRGRWRRR-Y---RRWR-------RRGGRRRHRKKLIIK--------
>seq12
-------------------------------------RRRWGRRRYRRG---WRRRTYV----RKGRHRKKKKRLILR--------
>seq13
-----------------------RWRRRWP---RRRWRRRRRVWPRRSRFAVRRRRRGRYVSKRRRFRRRRRRRGRPR--------
>seq14
-------------------------RRR-----RRRGWWKPRRRRWRRR-RARRRGPARRHRARRRVRRRR--GRWRRRYRRWRRR
>seq15
-------------------------RRRFWRPKRRWRWRR-RRRRPLAR---RRRRPAR-LARRPRVRRRRFQWGRPRRYRPRR--
>seq16
-------------------------RRR-----RRR-WRRWRRRPWRRRWRTRRRRPARRRGRRRNVRRRRRGGRWRRRYRRWKR-
>seq17
-----------------------RWRRWP-----ARRWRRRRRRRPLRRRRAGRPARRYRRRRTVRTRRRRWGRRRYRRGWRRR--
>seq18
RKRRWWWRKRWTRGRLRRRWPRRSRRRPRRRRVRRRRRWRRGRPRRRLY---RRGR-------RYR-RKRKR--------------
