# Supplementary material for: Screening for clusters of charge in human virus proteomes
Source: BMC Genomics. 2016 Oct 17;17(Suppl 9):758. doi: 10.1186/s12864-016-3086-3 (PMC5073957; doi:10.1186/s12864-016-3086-3)
Supplement: Additional file 9: — Results of Multiple Alignments: A. Result of Multiple Alignments of Positive Charge Clusters: B. Result of Multiple Alignments of Negative Charge Clusters. (ZIP 3 kb) [file 12864_2016_3086_MOESM9_ESM.zip › additional file 9/S2-S9B.txt]

>seq1
------------------------------DHESDS-------EIDE--------------------------------------
>seq2
----------------------EG-------DAD---------EEEE--E-----------------------------------
>seq3
-------------------------------DEGED---------DDDGED--D-------------------------------
>seq4
-----------------EGELEE---------DEDS-------DD----------------------------------------
>seq5
--------------------DEEE-------EIP---------EGPVQE------------------------------------
>seq6
------------------DYDEDD--------ND---------EGEDE-------------------------------------
>seq7
-------------------EE-E--------IMEV--------EEEEQE------------------------------------
>seq8
-----------------EEYDEDD--------EY---------EPED--------------------------------------
>seq9
-------------------DED---------EDCTE-------TGE--DVD----------------------------------
>seq10
-------------------DED---------EDETE-------TGE--DLD----------------------------------
>seq11
-------------------------------DEELA-------DLLDAIE--------DD-------------------------
>seq12
--------------------------------EES--------EDTESDGD--------------DED-----------------
>seq13
-----------------E--GSDQ-------QEE---------EEEEDED-----------------------------------
>seq14
-----------------EPT-----------TDEDD-------DDLDD-AD----------------------------------
>seq15
--------------------DATF-------VDET--------LDDVDEVE----------------------------------
>seq16
-----------------DDDSEL-------EALEEM-------AGDE--------------------------------------
>seq17
-------------------D---E-------DEDED---------ADEGEDFVD-------------------------------
>seq18
----------------DPEE-----------------------DEEGGG-LFP----GED-------------------------
>seq19
-------------DS---TSEETE-------S-----------EAEAQEE-----------------------------------
>seq20
------------------DTAQAA-------TQPTD-------DLYEE-------------------------------------
>seq21
---------------DYVPVSETV-------ELEL--------ESE---------------------------------------
>seq22
-----------------EDEE-E--------EDED--------EEEEEEE-----------------------------------
>seq23
-------------------------------EDFLT-------IFLDDDE------SWNE-------------------------
>seq24
-------------------EEF----------EGAG-------DGEPPED------------DD---------------------
>seq25
--------------------EEGT-------DTEIS-------DLIDDED-----------------------------------
>seq26
---------------------EPE-------PEEDA-------LLLDLPA--------D--------------------------
>seq27
-------------------ETPT---------EGGW-------GGEEGE-------------DD---------------------
>seq28
-----------------DSD-----------GEPIY-------DEVA--DDQ----------TD---------------------
>seq29
-------------DS----QDSEE-------SQE---------EAPLLEE-----------------------------------
>seq30
----------------------DT-------DSDIS-------ELLDDNDDLD--------------------------------
>seq31
---------------------------------DV--------IPDVGD-----------VEEEMDE--DE--------------
>seq32
-----------------EGELEE---------DEDS-------DDASSQD-----------------------------------
>seq33
-----------------ELQYEED-------DYP---------EAVGPED-----------------------------------
>seq34
-------------------EMLGN-------EIDIE-------CIMEDGE-----------------------------------
>seq35
-----------------ENE-----------DEADD-------AAAD--ADA----------DE---------------------
>seq36
--------------------ESTV-------APE----------EDTDEDS-DNE------------------------------
>seq37
----------------DDDDSEL-------TELSDT-------DSDND-------------------------------------
>seq38
--------------------DEDT-------DSDIS-------DLLDDND-LE--------------------------------
>seq39
-------------------DNSPL-------IEPTG-------TDDEEDED----------------------------------
>seq40
-----------------DQEESEQ-------SDE---------EEE----EGAQE------------------------------
>seq41
-----------------DSD-----------GDPIY-------DEVAP-DHE----------AE---------------------
>seq42
-----------------EAE-----------SDSDD-------YVLDD-SDS----------DD---------------------
>seq43
---------------------EDA------AEEDAIDD-----EGEAEED-----------------------------------
>seq44
-----------------EDED---------SDDDDFFV-----YVEEIE------------------------------------
>seq45
-----------------EEEEE----------EGAG-------DGEHLEG------------GD---------------------
>seq46
-----------------EEEEPD---------EQEH-------NGGD--DP-----------LE---------------------
>seq47
-----------------EEEEPH---------EQEH-------NGGD--DP-----------LD---------------------
>seq48
-------------------EEHST-------DGEIS-------SSEEEDED----------------------------------
>seq49
-----------------EPD-----------QMEAT-------YLTAD-DDD----------DD---------------------
>seq50
----------------DDDEW----------EDLGF-------DLE-EDTVFD--------------------------------
>seq51
-------------------D-----------DDPIY-------DTVGGYDPE----------PAED-------------------
>seq52
----DDEDVVTGD--NDDEDVVTG-------D-----------------------------------------------------
>seq53
-----------------DDETDAP-------TLEDE-------QLSEPAE-----------------------------------
>seq54
-------------------------------DEDET-------A-DDSGTDLLEFIDD---------------------------
>seq55
------------------DESWEG-------IFETT-------ESHSSDEE----------------------------------
>seq56
-------------------DLVD---------EAAF-------GGEEGELP----------LEE---------------------
>se57
-------------------DNSPL-------IEPTG-------TDDEEDEDD---------------------------------
>seq58
-------------------DTVSS-------DEDEE---------EDGGEDLVD-------------------------------
>seq59
-------------------ECTDS-------IDTLD-------DLCDESN--------DD-------------------------
>seq60
--------------EDVGEELTQD-------DYV---------CEDGQD------------------------------------
>seq61
------------------EEGGD---------DPDH-------DPDHPHDL-----------DD---------------------
>seq62
----------------EGDDGD---------------------DGDEGGDGDE----GEE-------------------------
>seq63
-------------------ELVD---------EAAC-------GGEDGELP----------LDE---------------------
>seq64
---------------ESASD-----------DDDDD-------DWPDS-PPP----------E----------------------
>seq65
------EY---------EVHP---------SDDDGFSE---P-SFED--------------------------------------
>seq66
-----------------DDPESDS-------SGECS-------SSDEDMED----------------------------------
>seq67
-----------------DEEQGE---------DDDD-------SGAEPMEP-----------EE---------------------
>seq68
-----------------DPISSDD-------DEE---------EDEAGEDFVD--------------------------------
>seq69
------DS---------DAES---------SDGEDFIV-----EEESEE------------------------------------
>seq70
--------------------------------EED--------SGNESDGDAEWLD--------GDEE-----------------
>seq71
-------------EGAAQGDDD--------VWTSGS-------DSDEE-------------------------------------
>seq72
----------------ETPDPTTE-------QLAEE-------PVVGELD-----------------------------------
>seq73
----------------EVVDWEG-----------AW-------DEDDGG-AFE----GD--------------------------
>seq74
----------------DDDFLEES--DVE--EDDV--------EGEETD------------------------------------
>seq75
----------------DGGDGELA-------DEDLL-------DAIALAA--------D--------------------------
>seq76
-------------------DTISS-------DEDE----------EDEGEDMVDFID----------------------------
>seq77
-----------------EADDNDH-------EPQISP------GGLEPLSE----------------------------------
>seq78
----------------DADHHDD-------DSASEA-------DSTDTELFE---------------------------------
>seq79
-------------DDPIIVEDDDE-------SEEI--------EAESDEE-----------------------------------
>seq80
------------------DESWDY-------IFETT-------ESPSSDEDYVE-------------------------------
>seq81
------------------EETEE---------NDDF-------NPVYPFDP-----------FDTSD------------------
>seq82
-------------------DIISD-------DEPED-------V-EDSGLDMVDFID----------------------------
>seq86
-------------ECSDGGDDEES-------MEDSL--------VEDLVD--------D--------------------------
>seq87
--------------------------------------------EEEEE---EDWLDDTTEQSEIEPEPE---------------
>seq88
-----------------EEEEGEA-------LMEE--------EIEEEEAPVAFE------------------------------
>seq89
---------------ETGEEEEEE-------TLESG-------ETDATPPFD---------------------------------
>seq90
-------------------DAIPA-------DENYD-------GDDTEDSEMGDFID----------------------------
>seq91
-------------DGDAAEEYGPE-------DLDLLF------AAAAEDD-----------------------------------
>seq92
-------------------DNISD-------DEDET-------A-DDSGTDLIEFIDD---------------------------
>seq93
------------------ENAISD-------DEDEN-------V-DDSGLDLVDFVD----------------------------
>seq94
-------------------DAISD-------DENEN-------D-SDTGEDLVDFIVND--------------------------
>seq95
-------------------DNVSD-------DEDEN-------A-DDTGSDLINFIDSE--------------------------
>seq96
-------------------DVVSE-------DEDED-------AIEDSGYDMVDFIND---------------------------
>seq97
--------------DYDDEDYYDE-------DDDGW-------GMVGDDVEFD--------------------------------
>seq98
------------------ENTISD-------DEDEN-------V-EDSGLDLVDFVDD---------------------------
>seq99
-------------------DED---------EDGSE-------DGEFSDLDLSDSDHEGDE------------------------
>seq100
---------------EEEEEEEE---------EDDE-------DDLSSTPTPTP-------LSE---------------------
>seq101
-------------------DEAAT-------ALEIN-------LEEEDDDN-EDEVDEQAE------------------------
>seq102
------------------DEEEED-------DAEC--------EEEEIDETCEHEYGTEDD------------------------
>seq103
--------------DYDDEDYYDE-------DDDGW-------GMVGDDVEFDYTE-----------------------------
>seq104
------------EHALEPDDWEVG-------CEDAW-------DSEEGG-GDD----GD--------------------------
>seq105
-----------------EDDPSADAA-----DDVDE-------DAPDDVAYP----------EEYAEE-----------------
>seq106
----------------ESEYDEDE--------ED---------EDEEENDDVQEEDEPEGYPAD---------------------
>seq107
----------------DDEDVVTG-------DNNDE-------DVVTGDNNDEESVTGDNDD-----------------------
>seq108
----------------DDEDVVTG-------DNNDE-------DVVTGDNNDEESVTGDNDD-----------------------
>seq109
-----------------DDIIDYE-------SDDLT-------EYEDDDEEEEDGESLETSDID---------------------
>seq110
-----------------EDYPIVDAAGAEEEDEADD-------DAPDDVAYP----------EDYAE------------------
>seq111
---------------D-DGDWFPC-------YDDAG-------DEEWAEDPGAMDTSHDP-PDDE--------------------
>seq112
--EEPETYVDAPLPEEPPIEEEET-------DSDFE-------STEDEND-----------------------------------
>seq113
-------------EDVSDTDESDY-------SDEDEEID---LEEEYPSDEDPSEGSD---------------------------
>seq114
--------------ENNGEENSDN-------EMELD-------LDYEDVETCETDINDTDSDD----------------------
>seq115
---------------DGDGDWFPD-------AGGPG-------DEEWEEDTDPMDTTHGPLPDDE--------------------
>seq116
-----EESQSSVDIAVDEEEPEL-------EDDDEYDELWFPLYFEAE-------------------------------------
>seq117
--------EEDQTDNWQEPDEDLQTSTEESDYETDSLED----ESDDED------------------------------------
>seq118
----------------EEEYWDSQ-------AEEV--------LDEEEE-MMEDWDSLD-EASEAEEVSDE--------------
>seq119
----------------EEEYWDSQ-------AEEV--------LDEEEEDMMEDWESLDEEASEVEEVSDE--------------
>seq120
-------------EEEDEEEDEEE--DEEEDEEEE--------EDEEDDDDEDNEDE------EDDEEED---------------
>seq121
----------------DDEDVVTG-------DNDDE-------DVVTGDNDDEDVVTGDNNDEEIVTGDNDD-------------
>seq122
----------------EGEAEEDA------AEEDAIDD-----EGEAEEDAIDDEGEAEED-----AIDDEGEAEED--------
>seq123
----DDEDVVTGD--NDDEDVVTG-------DNDDE-------DVVTGDNDDEDVVTGDNDDEEIVTGDNDD-------------
>seq124
----DDEDVVTGD--NDDEDVVTG-------DNDDE-------DVVTGDNDDEDVVTGDNDDEDVVTGDNNDED-----------
>seq125
--------------DDEGEAEEGE------AEEDAIDDEGEAEEGEAEEDAIDDEGEAEEGEAEEDAAEEDAIDDE---------
>seq126
---EDTIDGVVEDTINDDEDVVTG-------DNDDE-------DVVTGDNDDEDVVTGDNDDEDVVTGDNDDED-----------
>seq127
DTINDDEDVVTGD--NDDEDVVTG-------DNDDE-------DVVTGDNDDEDVVTGDNDDEDVVTGDNDDED-----------
>seq128
----------------DDEEEQET--DEEDEEDDE--------EDDEEDDEEDDEEDDEEDDEEDDEEEDEEEDEEEDEEEDEEE
>seq129
----------------EGEAEEDAIDDEGEAEEGEAEEG-EAEEGEAEEDAIDDEGEAEEDAAEEDAIDDEGEAEED--------
